# Supplementary material for: BCyrius: An Upgraded Version of Cyrius for Accurate CYP2D6 Genotyping From Short‐Read Sequencing Data
Source: Pharmacol Res Perspect. 2025 Feb 3;13(1):e70065. doi: 10.1002/prp2.70065 (PMC11791018; doi:10.1002/prp2.70065)
Supplement: Supplementary file 1 — Table S1. Genotype calls for simulated samples. Table S2. Genotype calls for real biological WGS samples. Table S3. Predicted phenotypes for real biological WGS samples. [file PRP2-13-e70065-s001.xlsx]

## Sheet: Table S1 - Simulated samples
Haplotype	Function	Cyrius call	Cyrius - wrong function	Bcyrius call	BCyrius - wrong function	Aldy call	Aldy - wrong function	StellarPGx call	StellarPGx - wrong function
1.001	Normal function	*1/*1		*1/*1		*1/*1		*1/*1
1.002	Normal function	*1/*1		*1/*1		*1/*1		*1/*1
1.003	Normal function	*1/*1		*1/*1		*1/*1		*1/*1
1.004	Normal function	*1/*1		*1/*1		*1/*1		*1/*1
1.005	Normal function	*1/*1		*1/*1		*1/*1		*1/*1
1.006	Normal function	*1/*1		*1/*1		*1/*1		*1/*1
1.007	Normal function	*1/*1		*1/*1		*1/*1		*1/*1
1.008	Normal function	*1/*1		*1/*1		*1/*1		*1/*1
1.009	Normal function	*1/*1		*1/*1		*1/*1		*1/*1
1.01	Normal function	*1/*1		*1/*1		*1/*1		*1/*1
1.011	Normal function	*1/*1		*1/*1		*1/*1		*1/*1
1.012	Normal function	*1/*1		*1/*1		*1/*1		*1/*1
1.013	Normal function	*1/*1		*1/*1		*1/*1		*1/*1
1.014	Normal function	*1/*1		*1/*1		*1/*1		*1/*1
1.015	Normal function	*1/*1		*1/*1		*1/*1		*1/*1
1.016	Normal function	*1/*1		*1/*1		*1/*1		*1/*1
1.017	Normal function	*1/*1		*1/*1		*1/*1		*1/*1
1.018	Normal function	*1/*1		*1/*1		*1/*1		*1/*1
1.019	Normal function	*1/*1		*1/*1		*1/*1		*1/*1
1.02	Normal function	*1/*1		*1/*1		*1/*1		*1/*1
1.021	Normal function	*1/*1		*1/*1		*1/*1		*1/*1
1.022	Normal function	*1/*1		*1/*1		*1/*1		*1/*1
1.023	Normal function	*1/*1		*1/*1		*1/*1		*1/*1
1.024	Normal function	*1/*1		*1/*1		*1/*1		*1/*1
1.025	Normal function	*1/*1		*1/*1		*1/*1		*1/*1
1.026	Normal function	*1/*1		*1/*1		*1/*1		*1/*1
1.027	Normal function	*1/*1		*1/*1		*1/*1		*1/*1
1.028	Normal function	*1/*1		*1/*1		*1/*1		*1/*1
1.029	Normal function	*1/*1		*1/*1		*1/*1		*1/*1
1.03	Normal function	*1/*1		*1/*1		*1/*1		*1/*1
1.031	Normal function	*1/*1		*1/*1		*1/*1		*1/*1
1.032	Normal function	*1/*1		*1/*1		*1/*1		*1/*1
1.033	Normal function	*1/*1		*1/*1		*1/*1		*1/*1
1.034	Normal function	*1/*1		*1/*1		*1/*1		*1/*1
1.035	Normal function	*1/*1		*1/*1		*1/*1		*1/*1
1.036	Normal function	*1/*1		*1/*1		*1/*1		*1/*1
1.037	Normal function	*1/*1		*1/*1		*1/*1		*1/*1
1.038	Normal function	*1/*1		*1/*1		*1/*1		*1/*1
1.039	Normal function	*1/*1		*1/*1		*1/*1		*1/*1
1.04	Normal function	*1/*1		*1/*1		*1/*1		*1/*1
1.041	Normal function	*1/*1		*1/*1		*1/*1		*1/*1
1.042	Normal function	*1/*1		*1/*1		*1/*1		*1/*1
1.043	Normal function	*1/*1		*1/*1		*1/*1		*1/*1
1.044	Normal function	*1/*1		*1/*1		*1/*1		*1/*1
1.045	Normal function	*1/*1		*1/*1		*1/*1		*1/*1
1.046	Normal function	*1/*1		*1/*1		*1/*1		*1/*1
1.047	Normal function	*1/*1		*1/*1		*1/*1		*1/*1
1.048	Normal function	*1/*1		*1/*1		*1/*1		*1/*1
1.049	Normal function	*1/*1		*1/*1		*1/*1		*1/*1
1.05	Normal function	*1/*1		*1/*1		*1/*1		*1/*1
1.051	Normal function	*1/*1		*1/*1		*1/*1		*1/*1
1.052	Normal function	*1/*1		*1/*1		*1/*1		*1/*1
1.053	Normal function	*1/*1		*1/*1		*1/*1		*1/*1
1.054	Normal function	*1/*1		*1/*1		*1/*1		*1/*1
1.055	Normal function	*1/*1		*1/*1		*1/*1		*1/*1
1.056	Normal function	*1/*1		*1/*1		*1/*1		*1/*1
1.057	Normal function	*1/*1		*1/*1		*1/*1		*1/*1
1.058	Normal function	*1/*1		*1/*1		*1/*1		*1/*1
1.059	Normal function	*1/*1		*1/*1		*1/*1		*1/*1
1.06	Normal function	*1/*1		*1/*1		*1/*1		*1/*1
1.061	Normal function	*1/*1		*1/*1		*1/*1		*1/*1
1.062	Normal function	*1/*1		*1/*1		*1/*1		*1/*1
1.063	Normal function	*1/*1		*1/*1		*1/*1		*1/*1
2.001	Normal function	*2/*2		*2/*2		*2/*2		*2/*2
2.002	Normal function	None		*2/*2		*2/*2		*2/*2
2.003	Normal function	*2/*2		*2/*2		*2/*2		*2/*2
2.004	Normal function	*2/*2		*2/*2		*2/*2		*2/*2
2.005	Normal function	*2/*2		*2/*2		*2/*2		*2/*2
2.006	Normal function	*2/*2		*2/*2		*2/*2		*2/*2
2.007	Normal function	*2/*2		*2/*2		*2/*2		*2/*2
2.008	Normal function	*2/*2		*2/*2		*2/*2		*2/*2
2.009	Normal function	*2/*2		*2/*2		*2/*2		*2/*2
2.01	Normal function	*2/*2		*2/*2		*2/*2		*2/*2
2.011	Normal function	*2/*2		*2/*2		*2/*2		*2/*2
2.012	Normal function	*2/*2		*2/*2		*2/*2		*2/*2
2.013	Normal function	*2/*2		*2/*2		*2/*2		*2/*2
2.014	Normal function	*2/*2		*2/*2		*2/*2		*2/*2
2.015	Normal function	*2/*2		*2/*2		*2/*2		*2/*2
2.016	Normal function	*2/*2		*2/*2		*2/*2		*2/*2
2.017	Normal function	*2/*2		*2/*2		*2/*2		*2/*2
2.018	Normal function	*2/*2		*2/*2		*2/*2		*2/*2
2.019	Normal function	*2/*2		*2/*2		*2/*2		*2/*2
2.02	Normal function	*2/*2		*2/*2		*2/*2		*2/*2
2.021	Normal function	*2/*2		*2/*2		*2/*2		*2/*2
2.022	Normal function	*2/*2		*2/*2		*2/*2		*2/*2
2.023	Normal function	*2/*2		*2/*2		*2/*2		*2/*2
2.024	Normal function	*2/*2		*2/*2		*2/*2		*2/*2
2.025	Normal function	*2/*2		*2/*2		*2/*2		*2/*2
2.026	Normal function	*2/*2		*2/*2		*2/*2		*2/*2
2.027	Normal function	*2/*2		*2/*2		*2/*2		*2/*2
2.028	Normal function	*2/*2		*2/*2		*2/*2		*2/*2
2.029	Normal function	*2/*2		*2/*2		*2/*2		*2/*2
2.03	Normal function	*2/*2		*2/*2		*2/*2		*2/*2
2.031	Normal function	*2/*2		*2/*2		*2/*2		*2/*2
2.032	Normal function	*2/*2		*2/*2		*2/*2		*2/*2
2.033	Normal function	*2/*2		*2/*2		*2/*2		*2/*2
2.034	Normal function	*2/*2		*2/*2		*2/*2		*2/*2
3.001	No function	*3/*3		*3/*3		*3/*3		*3/*3
3.002	No function	*3/*3		*3/*3		*3/*3		*3/*3
3.003	No function	*3/*3		*3/*3		*3/*3		*3/*3
4.001	No function	*4/*4		*4/*4		*4/*4		*4/*4
4.002	No function	*4/*4		*4/*4		*4/*4		*4/*4
4.003	No function	*4/*4		*4/*4		*4/*4		*4/*4
4.004	No function	*4/*4		*4/*4		*4/*4		*4/*4
4.005	No function	*4/*4		*4/*4		*4/*4		*4/*4
4.006	No function	*4/*4		*4/*4		*4/*4		*4/*4
4.007	No function	*4/*4		*4/*4		*4/*4		*4/*4
4.008	No function	*4/*4		*4/*4		*4/*4		*4/*4
4.009	No function	*4/*4		*4/*4		*4/*4		*4/*4
4.01	No function	*4/*4		*4/*4		*4/*4		*4/*4
4.011	No function	*4/*4		*4/*4		*4/*4		*4/*4
4.012	No function	*4/*4		*4/*4		*4/*4		*4/*4
4.013	No function	*4.013/*4.013		*4/*4		*4/*4		*4/*4
4.014	No function	*4/*4		*4/*4		*4/*4		*4/*4
4.015	No function	*4/*4		*4/*4		*4/*4		*4/*4
4.016	No function	*4/*4		*4/*4		*4/*4		*4/*4
4.017	No function	*4/*4		*4/*4		*4/*4		*4/*4
4.018	No function	*4/*4		*4/*4		*4/*4		*4/*4
4.019	No function	*4/*4		*4/*4		*4/*4		*4/*4
4.02	No function	*4/*4		*4/*4		*4/*4		*4/*4
4.021	No function	*4/*4		*4/*4		*4/*4		*4/*4
4.022	No function	*4/*4		*4/*4		*4/*4		*4/*4
4.023	No function	*4/*4		*4/*4		*4/*4		*4/*4
4.024	No function	*4/*4		*4/*4		*4/*4		*4/*4
4.025	No function	*4/*4		*4/*4		*4/*4		*4/*4
4.026	No function	*4/*4		*4/*4		*4/*4		*4/*4
4.027	No function	*4/*4		*4/*4		*4/*4		*4/*4
4.028	No function	*4/*4		*4/*4		*4/*4		*4/*4
4.029	No function	*4/*4		*4/*4		*4/*4		*4/*4
4.03	No function	*4/*4		*4/*4		*4/*4		*4/*4
4.031	No function	*4.013/*4.013		*4/*4		*4/*4		*4/*4
4.032	No function	*4/*4		*4/*4		*4/*4		*4/*4
4.033	No function	*4/*4		*4/*4		*4/*4		*4/*4
4.034	No function	None		*4/*4		*1/*1	Yes	*4/*4
6.001	No function	*6/*6		*6/*6		*6/*6		*6/*6
6.002	No function	*6/*6		*6/*6		*6/*6		*6/*6
6.003	No function	*6/*6		*6/*6		*6/*6		*6/*6
6.004	No function	*6/*6		*6/*6		*6/*6		*1/*1	Yes
6.005	No function	*6/*6		*6/*6		*6/*6		*6/*6
6.006	No function	*6/*6		*6/*6		*6/*6		*6/*6
7.001	No function	*7/*7		*7/*7		*7/*7		*7/*7
8.001	No function	*8/*8		*8/*8		*8/*8		*8/*8
9.001	Decreased function	*9/*9		*9/*9		*9/*9		*9/*9
9.002	Decreased function	*9/*9		*9/*9		*9/*9		*9/*9
10.001	Decreased function	None		*10/*10		*10/*10		*10/*10
10.002	Decreased function	*10/*10		*10/*10		*10/*10		*10/*10
10.003	Decreased function	*10/*10		*10/*10		*10/*10		*10/*10
10.004	Decreased function	*10/*10		*10/*10		*10/*10		*10/*10
10.005	Decreased function	*10/*10		*10/*10		*10/*10		*10/*10
10.006	Decreased function	*10/*10		*10/*10		*10/*10		*10/*10
10.007	Decreased function	*10/*10		*10/*10		*10/*10		*10/*10
10.008	Decreased function	*10/*10		*10/*10		*10/*10		*10/*10
11.001	No function	*11/*11		*11/*11		*11/*11		*11/*11
12.001	No function	*12/*12		*12/*12		*12/*12		*12/*12
12.002	No function	*12/*12		*12/*12		*12/*12		*12/*12
14.001	Decreased function	*14/*14		*14/*14		*14/*14		*14/*14
15.001	No function	*15/*15		*15/*15		*15/*15		*15/*15
15.002	No function	*15/*15		*15/*15		*15/*15		*15/*15
15.003	No function	*43/*43		*15/*15		*43/*43		*43/*43
17.001	Decreased function	*17/*17		*17/*17		*17/*17		*17/*17
17.002	Decreased function	*17/*17		*17/*17		*17/*17		*17/*17
17.003	Decreased function	*17/*17		*17/*17		*17/*17		*17/*17
17.004	Decreased function	*17/*17		*17/*17		*17/*17		*17/*17
17.005	Decreased function	*17/*17		*17/*17		*17/*17		*17/*17
17.006	Decreased function	*17/*17		*17/*17		*17/*17		*17/*17
17.007	Decreased function	*17/*17		*17/*17		*17/*17		*17/*17
18.001	No function	*1/*1	Yes	*18/*18		*18/*18		*18/*18
19.001	No function	*19/*19		*19/*19		*19/*19		*19/*19
19.002	No function	None		*19/*19		*1/*1	Yes	*19/*19
20.001	No function	*2/*2	Yes	*20/*20		*20/*20		*2/*2	Yes
21.001	No function	*21/*21		*21/*21		*21/*21		*21/*21
21.002	No function	*21/*21		*21/*21		*21/*21		*21/*21
22.001	Uncertain function	*22/*22		*22/*22		*22/*22		*22/*22
23.001	Uncertain function	*23/*23		*23/*23		*23/*23		*23/*23
24.001	Uncertain function	*24/*24		*24/*24		*24/*24		*24/*24
25.001	Uncertain function	*25/*25		*25/*25		*25/*25		*25/*25
26.001	Uncertain function	*26/*26		*26/*26		*26/*26		*26/*26
27.001	Normal function	*27/*27		*27/*27		*27/*27		*27/*27
27.002	Normal function	*27/*27		*27/*27		*27/*27		*27/*27
27.003	Normal function	*27/*27		*27/*27		*27/*27		*27/*27
28.001	Uncertain function	*28/*28		*28/*28		*28/*28		*28/*28
28.002	Uncertain function	*28/*28		*28/*28		*28/*28		*28/*28
28.003	Uncertain function	*28/*28		*28/*28		*28/*28		*28/*28
29.001	Decreased function	*29/*29		*29/*29		*29/*29		*29/*29
30.001	Uncertain function	*30/*30		*30/*30		*30/*30		*30/*30
31.001	No function	*31/*31		*31/*31		*31/*31		*31/*31
32.001	Decreased function	*32/*32		*32/*32		*32/*32		*32/*32
33.001	Normal function	*33/*33		*33/*33		*33/*33		*33/*33
33.002	Normal function	*33/*33		*33/*33		*33/*33		*33/*33
34.001	Normal function	*34/*34		*34/*34		*34/*34		*34/*34
35.001	Normal function	*35/*35		*35/*35		*35/*35		*35/*35
35.002	Normal function	*35/*35		*35/*35		*35/*35		*35/*35
35.003	Normal function	*35/*35		*35/*35		*35/*35		*35/*35
35.004	Normal function	*35/*35		*35/*35		*35/*35		*35/*35
35.005	Normal function	*35/*35		*35/*35		*35/*35		*35/*35
35.006	Normal function	*35/*35		*35/*35		*35/*35		*35/*35
35.007	Normal function	*35/*35		*35/*35		*35/*35		*35/*35
36.001	No function	*36/*36		*36/*36		*10/*10	Yes	*10/*10	Yes
36.002	No function	*36/*36		*36/*36		*10/*10	Yes	*10/*10	Yes
36.003	No function	*36/*36		*36/*36		*1/*1	Yes	*10/*10	Yes
36.004	No function	None		*36/*36		*53/*53	Yes	*53/*53	Yes
36.005	No function	*57/*57		*36/*36		*1/*1	Yes	*57/*57
37.001	Uncertain function	*37/*37		*37/*37		*37/*37		*37/*37
38.001	No function	*38/*38		*38/*38		*38/*38		*38/*38
39.001	Normal function	*39/*39		*39/*39		*39/*39		*39/*39
39.002	Normal function	*39/*39		*39/*39		*39/*39		*39/*39
40.001	No function	*40/*40		*40/*40		*40/*40		*40/*40
40.002	No function	*40/*40		*40/*40		*40/*40		*40/*40
41.001	Decreased function	*41/*41		*41/*41		*41/*41		*41/*41
41.002	Decreased function	*41/*41		*41/*41		*41/*41		*41/*41
41.003	Decreased function	*41/*41		*41/*41		*41/*41		*41/*41
41.004	Decreased function	*41/*41		*41/*41		*41/*41		*41/*41
41.005	Decreased function	*41/*41		*41/*41		*41/*41		*41/*41
41.006	Decreased function	*41/*41		*41/*41		*41/*41		*41/*41
41.007	Decreased function	*41/*41		*41/*41		*41/*41		*41/*41
42.001	No function	*2/*2	Yes	*42/*42		*2/*2	Yes	*42/*42
43.001	Uncertain function	*43/*43		*43/*43		*43/*43		*43/*43
43.002	Uncertain function	*43/*43		*43/*43		*43/*43		*43/*43
44.001	No function	*44/*44		*44/*44		*44/*44		*44/*44
45.001	Normal function	*45/*45		*45/*45		*45/*45		*45/*45
45.002	Normal function	*45/*45		*45/*45		*45/*45		*45/*45
45.003	Normal function	*45/*45		*45/*45		*45/*45		*45/*45
45.004	Normal function	*45/*45		*45/*45		*45/*45		*45/*45
46.001	Normal function	*46/*46		*46/*46		*46/*46		*46/*46
46.002	Normal function	*46/*46		*46/*46		*46/*46		*46/*46
46.003	Normal function	*46/*46		*46/*46		*46/*46		*46/*46
47.001	No function	*47/*47		*47/*47		*47/*47		*47/*47
48.001	Normal function	*48/*48		*48/*48		*48/*48		*48/*48
49.001	Decreased function	*49/*49		*49/*49		*49/*49		*49/*49
50.001	Decreased function	*50/*50		*50/*50		*50/*50		*50/*50
51.001	No function	*51/*51		*51/*51		*51/*51		*51/*51
52.001	Decreased function	*52/*52		*52/*52		*52/*52		*52/*52
52.002	Decreased function	*52/*52		*52/*52		*52/*52		*52/*52
53.001	Normal function	*53/*53		*53/*53		*53/*53		*53/*53
54.001	Decreased function	*54/*54		*54/*54		*54/*54		*54/*54
55.001	Decreased function	*55/*55		*55/*55		*55/*55		*55/*55
56.001	No function	*56/*56		*56/*56		*56/*56		*56/*56
56.002	No function	*56/*56		*56/*56		*56/*56		*56/*56
56.003	No function	*56/*56		*56/*56		*56/*56		*56/*56
58.001	Unknown function	*58/*58		*58/*58		*58/*58		*58/*58
59.001	Decreased function	*59/*59		*59/*59		*59/*59		*59/*59
60.001	No function	*60/*60		*60/*60		*60/*60		*60/*60
62.001	No function	*62/*62		*62/*62		*62/*62		*62/*62
64.001	Uncertain function	*64/*64		*64/*64		*64/*64		*64/*64
65.001	Uncertain function	*65/*65		*65/*65		*65/*65		*65/*65
69.001	No function	*69/*69		*69/*69		*69/*69		*69/*69
70.001	Uncertain function	*70/*70		*70/*70		*70/*70		*70/*70
71.001	Uncertain function	*71/*71		*71/*71		*71/*71		*71/*71
71.002	Uncertain function	*71/*71		*71/*71		*71/*71		*71/*71
71.003	Uncertain function	*71/*71		*71/*71		*71/*71		*71/*71
72.001	Uncertain function	*72/*72		*72/*72		*72/*72		*72/*72
73.001	Unknown function	*73/*73		*73/*73		*73/*73		*73/*73
74.001	Unknown function	*74/*74		*74/*74		*74/*74		*74/*74
75.001	Uncertain function	*75/*75		*75/*75		*75/*75		*75/*75
75.002	Uncertain function	*75/*75		*75/*75		*75/*75		*75/*75
81.001	No function	*81/*81		*81/*81		*81/*81		*81/*81
82.001	Unknown function	*82/*82		*82/*82		*82/*82		*82/*82
83.001	Uncertain function	*83/*83		*83/*83		*1/*1	Yes	*39/*83
83.002	Uncertain function	*83/*83		*83/*83		*1/*1	Yes	*39/*83
83.003	Uncertain function	*83/*83		*83/*83		*1/*1	Yes	*1/*1	Yes
84.001	Uncertain function	*84/*84		*84/*84		*84/*84		*84/*84
84.002	Uncertain function	*84/*84		*84/*84		*84/*84		*84/*84
85.001	Unknown function	*85/*85		*85/*85		*85/*85		*85/*85
86.001	Unknown function	*86/*86		*86/*86		*86/*86		*86/*86
87.001	Uncertain function	*87/*87		*87/*87		*87/*87		*87/*87
88.001	Uncertain function	*88/*88		*88/*88		*88/*88		*88/*88
89.001	Uncertain function	*89/*89		*89/*89		*89/*89		*89/*89
90.001	Uncertain function	*90/*90		*90/*90		*90/*90		*90/*90
91.001	Decreased function	*91/*91		*91/*91		*91/*91		*91/*91
92.001	No function	*92/*92		*92/*92		*92/*92		*92/*92
93.001	Uncertain function	*93/*93		*93/*93		*93/*93		*93/*93
94.001	Uncertain function	*94/*94		*94/*94		*94/*94		*94/*94
94.002	Uncertain function	*94/*94		*94/*94		*94/*94		*94/*94
95.001	Uncertain function	*95/*95		*95/*95		*95/*95		*95/*95
96.001	No function	*96/*96		*96/*96		*96/*96		*96/*96
97.001	Uncertain function	*97/*97		*97/*97		*97/*97		*97/*97
98.001	Uncertain function	*98/*98		*98/*98		*98/*98		*98/*98
99.001	No function	*99/*99		*99/*99		*99/*99		*99/*99
100.001	No function	*100/*100		*100/*100		*100/*100		*100/*100
101.001	No function	*101/*101		*101/*101		*101/*101		*101/*101
102.001	Unknown function	*102/*102		*102/*102		*102/*102		*102/*102
103.001	Unknown function	*103/*103		*103/*103		*103/*103		*103/*103
104.001	Unknown function	*104/*104		*104/*104		*104/*104		*104/*104
105.001	Unknown function	*105/*105		*105/*105		*105/*105		*105/*105
106.001	Uncertain function	*106/*106		*106/*106		*106/*106		*106/*106
106.002	Uncertain function	*106/*106		*106/*106		*106/*106		*106/*106
106.003	Uncertain function	*106/*106		*106/*106		*106/*106		*106/*106
107.001	Unknown function	*107/*107		*107/*107		*107/*107		*107/*107
108.001	Unknown function	*108/*108		*108/*108		*108/*108		*108/*108
109.001	Decreased function	*109/*109		*109/*109		*109/*109		*109/*109
110.001	Uncertain function	*110/*110		*110/*110		*110/*110		*110/*110
111.001	Uncertain function	*111/*111		*111/*111		*111/*111		*111/*111
111.002	Uncertain function	*111/*111		*111/*111		*111/*111		*111/*111
112.001	Uncertain function	*112/*112		*112/*112		*112/*112		*112/*112
113.001	Uncertain function	*113/*113		*113/*113		*113/*113		*113/*113
114.001	No function	*114/*114		*114/*114		*114/*114		*114/*114
115.001	Unknown function	*115/*115		*115/*115		*115/*115		*115/*115
116.001	Unknown function	*116/*116		*116/*116		*116/*116		*116/*116
117.001	Unknown function	*117/*117		*117/*117		*117/*117		*117/*117
118.001	Unknown function	*118/*118		*118/*118		*118/*118		*118/*118
119.001	Decreased function	*119/*119		*119/*119		*119/*119		*119/*119
120.001	No function	*120/*120		*120/*120		*120/*120		*120/*120
121.001	Unknown function	*121/*121		*121/*121		*121/*121		*121/*121
122.001	Unknown function	*122/*122		*122/*122		*122/*122		*122/*122
123.001	Uncertain function	*123/*123		*123/*123		*123/*123		*123/*123
124.001	No function	*1/*1	Yes	*124/*124		*124/*124		*124/*124
124.002	No function	*1/*1	Yes	*124/*124		*124/*124		*124/*124
125.001	Unknown function	*125/*125		*125/*125		*125/*125		*125/*125
126.001	Unknown function	*126/*126		*126/*126		*126/*126		*126/*126
127.001	Unknown function	*127/*127		*127/*127		*127/*127		*127/*127
128.001	Uncertain function	*2/*2	Yes	*128/*128		*128/*128		*128/*128
129.001	No function	*129/*129		*129/*129		*129/*129		*129/*129
130.001	Uncertain function	*130/*130		*130/*130		*130/*130		*130/*130
131.001	Uncertain function	*131/*131		*131/*131		*131/*131		*131/*131
132.001	Decreased function	*132/*132		*132/*132		*132/*132		*132/*132
133.001	Uncertain function	*133/*133		*133/*133		*133/*133		*133/*133
134.001	Uncertain function	*134/*134		*134/*134		*134/*134		*134/*134
135.001	Uncertain function	*135/*135		*135/*135		*135/*135		*135/*135
136.001	Uncertain function	*136/*136		*136/*136		*136/*136		*136/*136
137.001	Uncertain function	*137/*137		*137/*137		*137/*137		*137/*137
138.001	Uncertain function	*138/*138		*138/*138		*138/*138		*138/*138
139.001	Unknown function	*139/*139		*139/*139		*139/*139		*139/*139
140.001	Unknown function	*1/*1	Yes	*140/*140		*140/*140		*140/*140
141.001	Uncertain function	None		*141/*141		*34/*34	Yes	*34/*34	Yes
142.001	Uncertain function	None		*142/*142		*142/*142		*142/*142
143.001	No function	None		*143/*143		*143/*143		*143/*143
144.001	No function	*1/*1	Yes	*144/*144		*144/*144		*144/*144
145.001	Uncertain function	None		*145/*145		*145/*145		*145/*145
146.001	Uncertain function	None		*146/*146		*146/*146		*2/*2	Yes
146.002	Uncertain function	None		*146/*146		*146/*146		*2/*2	Yes
147.001	Uncertain function	None		*147/*147		*147/*147		*10/*10	Yes
148.001	Unknown function	None		*148/*148		*148/*148		*2/*2	Yes
149.001	Unknown function	*29/*29	Yes	*149/*149		*149/*149		*29/*29	Yes
150.001	Not assigned	*2/*2	Yes	*150/*150		*2/*2		*2/*2	Yes
150.002	Not assigned	None		*150/*150		*65/*65		*65/*65
151.001	Not assigned	*1/*1	Yes	*151/*151		*1/*1	Yes	*1/*1	Yes
152.001	Unknown function	*1/*1	Yes	*152/*152		*152/*152		*1/*1	Yes
153.001	Unknown function	*1/*1	Yes	*153/*153		*153/*153		*1/*1	Yes
154.001	Uncertain function	None		*154/*154		*154/*154		*17/*17	Yes
155.001	Unknown function	*29/*29	Yes	*155/*155		*155/*155		*29/*29	Yes
156.001	No function	*29/*29	Yes	*156/*156		*156/*156		*29/*29	Yes
157.001	Unknown function	*29/*29	Yes	*157/*157		*157/*157		*29/*29	Yes
158.001	Unknown function	*41/*41	Yes	*158/*158		*158/*158		*41/*41	Yes
159.001	Unknown function	*2/*2	Yes	*159/*159		*159/*159		*2/*2	Yes
160.001	Unknown function	None		*160/*160		*160/*160		*2/*2	Yes
161.001	No function	*2/*2	Yes	*161/*161		*161/*161		*2/*2	Yes
162.001	Uncertain function	None		*162/*162		*162/*162		*2/*2	Yes
163.001	Unknown function	*2/*2	Yes	*163/*163		*163/*163		*2/*2	Yes
164.001	Not assigned	None		*164/*164		*39/*39	Yes	*39/*39	Yes
165.001	Not assigned	*29/*29	Yes	*165/*165		*29/*29	Yes	*29/*29	Yes
166.001	Not assigned	*2/*2	Yes	*166/*166		*2/*2	Yes	*2/*2	Yes
167.001	Not assigned	*1/*1	Yes	*167/*167		*1/*1	Yes	*1/*1	Yes
168.001	Not assigned	*71/*71		*168/*168		*71/*71		*1/*1	Yes
169.001	Not assigned	*1/*1	Yes	*169/*169		*1/*1	Yes	*1/*1	Yes
170.001	Not assigned	None		*170/*170		*1/*1	Yes	*136/*136
171.001	Not assigned	None		*171/*171		*29/*70		*29/*29	Yes
172.001	Not assigned	*35/*35	Yes	*172/*172		*35/*35	Yes	*35/*35	Yes
173.001	Not assigned	*1/*1	Yes	*173/*173		*1/*1	Yes	*1/*1	Yes
174.001	Not assigned	*116/*116		*174/*174		*116/*116		*116/*116
175.001	Not assigned	None		*175/*175		*35/*35	Yes	*35/*35	Yes
	Colors:
	Red - haplotype not correctly detected
	Orange - haplotype detected, but not homozygous
	Other notes:
	"Wrong function" column values are "Yes" if function for the reported haplotype is wrong (e.g. No function -> Normal function) or unknown/uncertain/not assigned function becomes no/decreased/normal function

## Sheet: Table S2 - WGS diplotypes
Coriell	Accession	Truth	Cyrius	BCyrius	Aldy	StellarPGx
HG00276	ERR1955323	*4/*5	no call	no call	*4/*5	*5/*4
HG00436	ERR1955324	*2x2/*71	*2x2/*71	*2x2/*71	*2x2/*71	*71/*2x2
HG00589	ERR1955325	*1/*21	*1/*21	*1/*21	*1/*21	*1/*21
HG01190	ERR1955326	*68+*4/*5	*5/*68+*4	*5/*68+*4	*4/*68	*5/*68+*4
NA06991	ERR1955327	*1/*4	*1/*4	*1/*4	*1/*4	*1/*4
NA07000	ERR1955328	*2(*35)/*9	*35/*9	*35/*9	*9/*35	*35/*9
NA07019	ERR1955329	*1/*4	*1/*4	*1/*4	*1/*4	*1/*4
NA07029	ERR1955330	*1/*35	*1/*35	*1/*35	*1/*35	*1/*35
NA07055	ERR1955331	*4/*4	no call	*4/*4	*4/*4	*4/*4
NA07056	ERR1955332	*2/*4	*2/*4	*2/*4	*2/*4	*2/*4
NA07348	ERR1955333	*1/*6	*1/*6	*1/*6	*1/*6	*1/*6
NA07357	ERR1955334	*1/*6	*1/*6	*1/*6	*1/*6	*1/*6
NA10831	ERR1955335	*4/*5	*4/*5	*4/*5	*4/*5	*5/*4
NA10847	ERR1955336	*1/*41	*1/*41	*1/*41	*2/*119	*1/*41
NA10851	ERR1955337	*1/*4	*1/*4	*1/*4	*1/*4	*1/*4
NA10854	ERR1955338	*1/*4	*1/*4	*1/*4	*1/*4	*1/*4
NA11832	ERR1955339	*1/*68+*4	*1/*68+*4	*1/*68+*4	*1/*68+*4	*1/*68+*4
NA11839	ERR1955340	*1/*2	*1/*2	*1/*2	*1/*2	*1/*2
NA11993	ERR1955341	*1/*9	*1/*9	*1/*9	*1/*9	*1/*9
NA12003	ERR1955342	*4/*35	*35/*4	*35/*4	*4/*35	*35/*4
NA12006	ERR1955343	*4/*41	*4/*41	*4/*41	*4/*41	*4/*41
NA12145	ERR1955344	*1/*4	*1/*4	*1/*4	*1/*4	*1/*4
NA12156	ERR1955345	*1/*4	*1/*4	*1/*4	*1/*4	*1/*4
NA12717	ERR1955346	*1/*1	*1/*1	*1/*1	*1/*1	*1/*1
NA12813	ERR1955347	*2/*4	*2/*4	*2/*4	*2/*4	*2/*4
NA12873	ERR1955348	*1/*5	*1/*5	*1/*5	*1/*5	*5/*1
NA18484	ERR1955349	*1/*17	*1/*17	*1/*17	*17/*122	*1/*17
NA18509	ERR1955350	*2/*17	*17/*2	*17/*2	*2/*17	*17/*2
NA18518	ERR1955351	*17/*29	*17/*29	*17/*29	*17/*29	*17/*29
NA18519	ERR1955352	*106/*29	*106/*29	*106/*29	*29/*106	*106/*29
NA18524	ERR1955353	*1/*36x2+*10	*1/*36+*36+*10	*1/*36+*36+*10	*1+*36/*36+*10	*1/*36x2+*10
NA18526	ERR1955354	*1/*36x2+*10	*1/*36+*36+*10	*1/*36+*36+*10	*1+*36/*36+*10	*1/*36x2+*10
NA18540	ERR1955355	(*36+)*10/*41	*36+*36+*10/*41	*36+*36+*10/*41	*36+*10/*39+*69	*39/*69x2
NA18544	ERR1955356	*10/*41	*10/*41	*10/*41	*10/*41	*39/*69
NA18552	ERR1955357	*1/*14	*1/*14	*1/*14	*1/*14	*1/*14
NA18564	ERR1955358	*2/*36+*10	*2/*36+*10	*2/*36+*10	*2/*36+*10	*2/*36+*10
NA18565	ERR1955359	*10/*36x2	*36/*36+*10	*36/*36+*10	*10/*36+*10	*10/*36+*10
NA18617	ERR1955360	*36+*10/*36+*10	*36+*10/*36+*10	*36+*10/*36+*10	*36+*10/*36+*10	*36+*10/*36+*10
NA18855	ERR1955361	*1/*5	*1/*5	*1/*5	*1/*5	*5/*1
NA18861	ERR1955362	*5/*29	*29/*5	*29/*5	*5/*29	*5/*29
NA18868	ERR1955363	*2/*5	*2/*5	*2/*5	*2/*5	*5/*2
NA18942	ERR1955364	*2/*2	*2/*2	*2/*2	*2/*2	*2/*2
NA18952	ERR1955365	*2/*2	*2/*2	*2/*2	*2/*2	*2/*2
NA18959	ERR1955366	*2/*36+*10	*2/*36+*10	*2/*36+*10	*2/*36+*10	*2/*36+*10
NA18966	ERR1955367	*1/*2	*1/*2	*1/*2	*1/*2	*1/*2
NA18973	ERR1955368	*1/*21	*1/*21	*1/*21	*1/*21	*1/*21
NA18980	ERR1955369	*2/*36+*10	*2/*36+*10	*2/*36+*10	*2/*36+*10	*2/*36+*10
NA18992	ERR1955370	*1/*5	*1/*5	*1/*5	*1/*5	*5/*1
NA19003	ERR1955371	*1/*1	*1/*1	*1/*1	*1/*1	*1/*1
NA19007	ERR1955372	*1/*1	*1/*1	*1/*1	*1/*1	*1/*1
NA19095	ERR1955373	*1/*29	*1/*29	*1/*29	*1/*29	*1/*29
NA19109	ERR1955374	*2x2/*29	*2x2/*29	*2x2/*29	*2x2/*29	*29/*2x2
NA19122	ERR1955375	*2/*17	*17/*2	*17/*2	*2/*17	*17/*2
NA19143	ERR1955376	*2(*45)/*10	*10/*45	*10/*45	*10/*45	*10/*45
NA19147	ERR1955377	*17/*29	no call	*17/*29	*17/*29	*17/*29
NA19174	ERR1955378	*4/*40	*4/*40	*4/*40	*4/*40	*4/*40
NA19176	ERR1955379	*1/*2	*1/*2	*1/*2	*1/*2	*1/*2
NA19178	ERR1955380	*1/*1	*1/*1	*1/*1	*1/*1	*1/*1
NA19207	ERR1955381	*2x2/*10	*10/*2x2	*10/*2x2	*2x2/*10	*10/*2x2
NA19213	ERR1955382	*1/*1	*1/*1	*1/*1	*1/*1	*1/*1
NA19226	ERR1955383	*2/*2x2	*2/*2x2	*2/*2x2	*2/*2x2	*2/*2x2
NA19239	ERR1955384	*15/*17	*15/*17	*15/*17	*15/*17	*15/*17
NA19789	ERR1955385	*1/*1	*1/*1	*1/*1	*1/*1	*1/*1
NA19819	ERR1955386	*2/*4x2	*2/*4x2	*2/*4x2	*2/*4x2	*2/*4x2
NA19908	ERR1955387	*1/*46	*1/*46;*43/*45	*1/*46;*43/*45	*1/*46	*1/*46
NA19917	ERR1955388	*1/*40	*1/*40	*1/*40	*1/*40	*1/*40
NA19920	ERR1955389	*1/*4x2	*1/*4x2	*1/*4x2	*1/*4x2	*1/*4x2
NA20296	ERR1955390	*1/*2	*1/*2	*1/*2	*1/*2	*1/*2
NA20509	ERR1955391	*4/*35	*35/*4	*35/*4	*4/*35	*35/*4
NA21781	ERR1955392	*2x2/*68+*4	*65x2/*68+*4	*65x2/*68+*4	*2/*4	*4/*2x2
		Call rate:	0.957	0.986	1	1
		Concordance:	0.97	0.971	0.886	0.943
		Colors:
		Red - incorrect diplotype

## Sheet: Table S3 - WGS phenotypes
Coriell	Accession	Truth	Activity score	Phenotype	Cyrius	BCyrius	Aldy	StellarPGx	BCyrius predicted phenotype
HG00276	ERR1955323	*4/*5	0	Poor Metabolizer	no call	no call	Poor Metabolizer	Poor Metabolizer	n/a
HG00436	ERR1955324	*2x2/*71	n/a	Indeterminate	Indeterminate	Indeterminate	Indeterminate	Indeterminate	Indeterminate
HG00589	ERR1955325	*1/*21	1	Intermediate Metabolizer	Intermediate Metabolizer	Intermediate Metabolizer	Intermediate Metabolizer	Intermediate Metabolizer	Intermediate Metabolizer
HG01190	ERR1955326	*68+*4/*5	0	Poor Metabolizer	Poor Metabolizer	Poor Metabolizer	Poor Metabolizer	Poor Metabolizer	Poor Metabolizer
NA06991	ERR1955327	*1/*4	1	Intermediate Metabolizer	Intermediate Metabolizer	Intermediate Metabolizer	Intermediate Metabolizer	Intermediate Metabolizer	Intermediate Metabolizer
NA07000	ERR1955328	*2(*35)/*9	1.25	Normal Metabolizer	Normal Metabolizer	Normal Metabolizer	Normal Metabolizer	Normal Metabolizer	Normal Metabolizer
NA07019	ERR1955329	*1/*4	1	Intermediate Metabolizer	Intermediate Metabolizer	Intermediate Metabolizer	Intermediate Metabolizer	Intermediate Metabolizer	Intermediate Metabolizer
NA07029	ERR1955330	*1/*35	2	Normal Metabolizer	Normal Metabolizer	Normal Metabolizer	Normal Metabolizer	Normal Metabolizer	Normal Metabolizer
NA07055	ERR1955331	*4/*4	0	Poor Metabolizer	no call	Poor Metabolizer	Poor Metabolizer	Poor Metabolizer	Poor Metabolizer
NA07056	ERR1955332	*2/*4	1	Intermediate Metabolizer	Intermediate Metabolizer	Intermediate Metabolizer	Intermediate Metabolizer	Intermediate Metabolizer	Intermediate Metabolizer
NA07348	ERR1955333	*1/*6	1	Intermediate Metabolizer	Intermediate Metabolizer	Intermediate Metabolizer	Intermediate Metabolizer	Intermediate Metabolizer	Intermediate Metabolizer
NA07357	ERR1955334	*1/*6	1	Intermediate Metabolizer	Intermediate Metabolizer	Intermediate Metabolizer	Intermediate Metabolizer	Intermediate Metabolizer	Intermediate Metabolizer
NA10831	ERR1955335	*4/*5	0	Poor Metabolizer	Poor Metabolizer	Poor Metabolizer	Poor Metabolizer	Poor Metabolizer	Poor Metabolizer
NA10847	ERR1955336	*1/*41	1.25	Normal Metabolizer	Normal Metabolizer	Normal Metabolizer	Normal Metabolizer	Normal Metabolizer	Normal Metabolizer
NA10851	ERR1955337	*1/*4	1	Intermediate Metabolizer	Intermediate Metabolizer	Intermediate Metabolizer	Intermediate Metabolizer	Intermediate Metabolizer	Intermediate Metabolizer
NA10854	ERR1955338	*1/*4	1	Intermediate Metabolizer	Intermediate Metabolizer	Intermediate Metabolizer	Intermediate Metabolizer	Intermediate Metabolizer	Intermediate Metabolizer
NA11832	ERR1955339	*1/*68+*4	1	Intermediate Metabolizer	Intermediate Metabolizer	Intermediate Metabolizer	Intermediate Metabolizer	Intermediate Metabolizer	Intermediate Metabolizer
NA11839	ERR1955340	*1/*2	2	Normal Metabolizer	Normal Metabolizer	Normal Metabolizer	Normal Metabolizer	Normal Metabolizer	Normal Metabolizer
NA11993	ERR1955341	*1/*9	1.25	Normal Metabolizer	Normal Metabolizer	Normal Metabolizer	Normal Metabolizer	Normal Metabolizer	Normal Metabolizer
NA12003	ERR1955342	*4/*35	1	Intermediate Metabolizer	Intermediate Metabolizer	Intermediate Metabolizer	Intermediate Metabolizer	Intermediate Metabolizer	Intermediate Metabolizer
NA12006	ERR1955343	*4/*41	0.25	Intermediate Metabolizer	Intermediate Metabolizer	Intermediate Metabolizer	Intermediate Metabolizer	Intermediate Metabolizer	Intermediate Metabolizer
NA12145	ERR1955344	*1/*4	1	Intermediate Metabolizer	Intermediate Metabolizer	Intermediate Metabolizer	Intermediate Metabolizer	Intermediate Metabolizer	Intermediate Metabolizer
NA12156	ERR1955345	*1/*4	1	Intermediate Metabolizer	Intermediate Metabolizer	Intermediate Metabolizer	Intermediate Metabolizer	Intermediate Metabolizer	Intermediate Metabolizer
NA12717	ERR1955346	*1/*1	2	Normal Metabolizer	Normal Metabolizer	Normal Metabolizer	Normal Metabolizer	Normal Metabolizer	Normal Metabolizer
NA12813	ERR1955347	*2/*4	1	Intermediate Metabolizer	Intermediate Metabolizer	Intermediate Metabolizer	Intermediate Metabolizer	Intermediate Metabolizer	Intermediate Metabolizer
NA12873	ERR1955348	*1/*5	1	Intermediate Metabolizer	Intermediate Metabolizer	Intermediate Metabolizer	Intermediate Metabolizer	Intermediate Metabolizer	Intermediate Metabolizer
NA18484	ERR1955349	*1/*17	1.5	Normal Metabolizer	Normal Metabolizer	Normal Metabolizer	Indeterminate	Normal Metabolizer	Normal Metabolizer
NA18509	ERR1955350	*2/*17	1.5	Normal Metabolizer	Normal Metabolizer	Normal Metabolizer	Normal Metabolizer	Normal Metabolizer	Normal Metabolizer
NA18518	ERR1955351	*17/*29	1	Intermediate Metabolizer	Intermediate Metabolizer	Intermediate Metabolizer	Intermediate Metabolizer	Intermediate Metabolizer	Intermediate Metabolizer
NA18519	ERR1955352	*106/*29	n/a	Indeterminate	Indeterminate	Indeterminate	Indeterminate	Indeterminate	Indeterminate
NA18524	ERR1955353	*1/*36x2+*10	1.25	Normal Metabolizer	Normal Metabolizer	Normal Metabolizer	Normal Metabolizer	Normal Metabolizer	Normal Metabolizer
NA18526	ERR1955354	*1/*36x2+*10	1.25	Normal Metabolizer	Normal Metabolizer	Normal Metabolizer	Normal Metabolizer	Normal Metabolizer	Normal Metabolizer
NA18540	ERR1955355	(*36+)*10/*41	0.5	Intermediate Metabolizer	Intermediate Metabolizer	Intermediate Metabolizer	Normal Metabolizer	Intermediate Metabolizer	Intermediate Metabolizer
NA18544	ERR1955356	*10/*41	0.5	Intermediate Metabolizer	Intermediate Metabolizer	Intermediate Metabolizer	Intermediate Metabolizer	Intermediate Metabolizer	Intermediate Metabolizer
NA18552	ERR1955357	*1/*14	1.5	Normal Metabolizer	Normal Metabolizer	Normal Metabolizer	Normal Metabolizer	Normal Metabolizer	Normal Metabolizer
NA18564	ERR1955358	*2/*36+*10	1.25	Normal Metabolizer	Normal Metabolizer	Normal Metabolizer	Normal Metabolizer	Normal Metabolizer	Normal Metabolizer
NA18565	ERR1955359	*10/*36x2	0.25	Intermediate Metabolizer	Intermediate Metabolizer	Intermediate Metabolizer	Intermediate Metabolizer	Intermediate Metabolizer	Intermediate Metabolizer
NA18617	ERR1955360	*36+*10/*36+*10	0.5	Intermediate Metabolizer	Intermediate Metabolizer	Intermediate Metabolizer	Intermediate Metabolizer	Intermediate Metabolizer	Intermediate Metabolizer
NA18855	ERR1955361	*1/*5	1	Intermediate Metabolizer	Intermediate Metabolizer	Intermediate Metabolizer	Intermediate Metabolizer	Intermediate Metabolizer	Intermediate Metabolizer
NA18861	ERR1955362	*5/*29	0.5	Intermediate Metabolizer	Intermediate Metabolizer	Intermediate Metabolizer	Intermediate Metabolizer	Intermediate Metabolizer	Intermediate Metabolizer
NA18868	ERR1955363	*2/*5	1	Intermediate Metabolizer	Intermediate Metabolizer	Intermediate Metabolizer	Intermediate Metabolizer	Intermediate Metabolizer	Intermediate Metabolizer
NA18942	ERR1955364	*2/*2	2	Normal Metabolizer	Normal Metabolizer	Normal Metabolizer	Normal Metabolizer	Normal Metabolizer	Normal Metabolizer
NA18952	ERR1955365	*2/*2	2	Normal Metabolizer	Normal Metabolizer	Normal Metabolizer	Normal Metabolizer	Normal Metabolizer	Normal Metabolizer
NA18959	ERR1955366	*2/*36+*10	1.25	Normal Metabolizer	Normal Metabolizer	Normal Metabolizer	Normal Metabolizer	Normal Metabolizer	Normal Metabolizer
NA18966	ERR1955367	*1/*2	2	Normal Metabolizer	Normal Metabolizer	Normal Metabolizer	Normal Metabolizer	Normal Metabolizer	Normal Metabolizer
NA18973	ERR1955368	*1/*21	1	Intermediate Metabolizer	Intermediate Metabolizer	Intermediate Metabolizer	Intermediate Metabolizer	Intermediate Metabolizer	Intermediate Metabolizer
NA18980	ERR1955369	*2/*36+*10	1.25	Normal Metabolizer	Normal Metabolizer	Normal Metabolizer	Normal Metabolizer	Normal Metabolizer	Normal Metabolizer
NA18992	ERR1955370	*1/*5	1	Intermediate Metabolizer	Intermediate Metabolizer	Intermediate Metabolizer	Intermediate Metabolizer	Intermediate Metabolizer	Intermediate Metabolizer
NA19003	ERR1955371	*1/*1	2	Normal Metabolizer	Normal Metabolizer	Normal Metabolizer	Normal Metabolizer	Normal Metabolizer	Normal Metabolizer
NA19007	ERR1955372	*1/*1	2	Normal Metabolizer	Normal Metabolizer	Normal Metabolizer	Normal Metabolizer	Normal Metabolizer	Normal Metabolizer
NA19095	ERR1955373	*1/*29	1.5	Normal Metabolizer	Normal Metabolizer	Normal Metabolizer	Normal Metabolizer	Normal Metabolizer	Normal Metabolizer
NA19109	ERR1955374	*2x2/*29	2.5	Ultrarapid Metabolizer	Ultrarapid Metabolizer	Ultrarapid Metabolizer	Ultrarapid Metabolizer	Ultrarapid Metabolizer	Ultrarapid Metabolizer
NA19122	ERR1955375	*2/*17	1.5	Normal Metabolizer	Normal Metabolizer	Normal Metabolizer	Normal Metabolizer	Normal Metabolizer	Normal Metabolizer
NA19143	ERR1955376	*2(*45)/*10	1.25	Normal Metabolizer	Normal Metabolizer	Normal Metabolizer	Normal Metabolizer	Normal Metabolizer	Normal Metabolizer
NA19147	ERR1955377	*17/*29	1	Intermediate Metabolizer	no call	Intermediate Metabolizer	Intermediate Metabolizer	Intermediate Metabolizer	Intermediate Metabolizer
NA19174	ERR1955378	*4/*40	0	Poor Metabolizer	Poor Metabolizer	Poor Metabolizer	Poor Metabolizer	Poor Metabolizer	Poor Metabolizer
NA19176	ERR1955379	*1/*2	2	Normal Metabolizer	Normal Metabolizer	Normal Metabolizer	Normal Metabolizer	Normal Metabolizer	Normal Metabolizer
NA19178	ERR1955380	*1/*1	2	Normal Metabolizer	Normal Metabolizer	Normal Metabolizer	Normal Metabolizer	Normal Metabolizer	Normal Metabolizer
NA19207	ERR1955381	*2x2/*10	2.25	Normal Metabolizer	Normal Metabolizer	Normal Metabolizer	Normal Metabolizer	Normal Metabolizer	Normal Metabolizer
NA19213	ERR1955382	*1/*1	2	Normal Metabolizer	Normal Metabolizer	Normal Metabolizer	Normal Metabolizer	Normal Metabolizer	Normal Metabolizer
NA19226	ERR1955383	*2/*2x2	3	Ultrarapid Metabolizer	Ultrarapid Metabolizer	Ultrarapid Metabolizer	Ultrarapid Metabolizer	Ultrarapid Metabolizer	Ultrarapid Metabolizer
NA19239	ERR1955384	*15/*17	0.5	Intermediate Metabolizer	Intermediate Metabolizer	Intermediate Metabolizer	Intermediate Metabolizer	Intermediate Metabolizer	Intermediate Metabolizer
NA19789	ERR1955385	*1/*1	2	Normal Metabolizer	Normal Metabolizer	Normal Metabolizer	Normal Metabolizer	Normal Metabolizer	Normal Metabolizer
NA19819	ERR1955386	*2/*4x2	1	Intermediate Metabolizer	Intermediate Metabolizer	Intermediate Metabolizer	Intermediate Metabolizer	Intermediate Metabolizer	Intermediate Metabolizer
NA19908	ERR1955387	*1/*46	2	Normal Metabolizer	Normal Metabolizer	Normal Metabolizer	Normal Metabolizer	Normal Metabolizer	Normal Metabolizer
NA19917	ERR1955388	*1/*40	1	Intermediate Metabolizer	Intermediate Metabolizer	Intermediate Metabolizer	Intermediate Metabolizer	Intermediate Metabolizer	Intermediate Metabolizer
NA19920	ERR1955389	*1/*4x2	1	Intermediate Metabolizer	Intermediate Metabolizer	Intermediate Metabolizer	Intermediate Metabolizer	Intermediate Metabolizer	Intermediate Metabolizer
NA20296	ERR1955390	*1/*2	2	Normal Metabolizer	Normal Metabolizer	Normal Metabolizer	Normal Metabolizer	Normal Metabolizer	Normal Metabolizer
NA20509	ERR1955391	*4/*35	1	Intermediate Metabolizer	Intermediate Metabolizer	Intermediate Metabolizer	Intermediate Metabolizer	Intermediate Metabolizer	Intermediate Metabolizer
NA21781	ERR1955392	*2x2/*68+*4	2	Normal Metabolizer	Indeterminate	Indeterminate	Intermediate Metabolizer	Normal Metabolizer	Indeterminate
				Activity score concordance:	0.957	0.986	0.943	0.971
				Phenotype concordance:	0.985	0.986	0.957	1
				Important phenotype changes:	0	0	0.029	0
				Colors:
				Red - incorrect phenotype
				Orange - correct phenotype, incorrect activity score
				Notes:
				Activity score is manually calculated and converted to the phenotype based on the latest CPIC tables/guidelines
				Phenotypes for each tool are manually determined based on the diplotype they provided
				"BCyrius predicted phenotype" column shows the BCyrius automatically determined and reported phenotypes
				"Important phenotype changes" values show the percentage of phenotypes which can be clinically important (e.g. Normal Metabolizer reported as Intermediate Metabolizer that can result in different action; while Normal/Intermediate/etc. to Indeterminate is not counted)
